# Supplementary material for: ZNF496 as Candidate Gene for Neurodevelopmental Disorders: Identification of a Pathogenic De Novo Frameshift Variant
Source: Int J Mol Sci. 2025 Aug 5;26(15):7586. doi: 10.3390/ijms26157586 (PMC12347329; doi:10.3390/ijms26157586)
Supplement: Supplementary file 1 [file ijms-26-07586-s001.zip › Tables S1 and S2.xlsx]

## Sheet: Table S1
Table S1. List of the 93 hydrogen bonds present exclusively in the wild type ZNF496 protein.
Donor Residue	Donor Atom	Acceptor Residue	Acceptor Atom	Distance (Å)
Phe48	N	Leu44	O	2.908
Arg49	N	Glu52	OE1	3.052
Gln51	N	Gln51	OE1	2.84
Arg72	N	Gly68	O	3.048
Ile98	N	Pro95	O	3.013
Ser100	OG	Glu97	O	3.16
Trp130	N	Pro127	O	2.881
Lys132	N	Trp128	O	3.333
Ser160	OG	Asp161	OD2	3.459
Gln200	NE2	Glu201	OE2	3.19
Thr207	OG1	Asp206	O	2.595
Glu233	N	Glu233	OE2	2.866
Phe249	N	Tyr246	O	3.047
Ile250	N	Gly247	O	3.334
Ser271	OG	Leu270	O	2.687
Arg310	NE	Glu309	OE2	3.187
Ser365	OG	Asp364	O	2.635
His367	ND1	Gln366	O	2.662
Thr379	OG1	Pro378	O	2.615
Cys411	N	Cys408	O	3.456
Arg428	N	Leu425	O	3.3
Arg429	N	Leu425	O	3.164
Glu432	N	Arg429	O	3.32
Lys433	NZ	Leu443	O	3.498
Ser445	OG	Glu430	OE1	2.585
Asp449	N	Asp446	O	3.243
Lys470	NZ	Glu495	OE1	2.517
Lys470	NZ	Glu495	OE2	2.915
Arg473	NH1	Glu455	OE2	3.478
Arg473	NH2	Glu455	OE2	2.72
His477	N	Leu474	O	3.089
Arg483	N	Leu479	O	3.345
Leu486	N	Arg483	O	3.293
Lys507	N	Asp506	OD1	2.777
Gly516	N	Glu514	O	2.917
Lys517	N	Asn515	O	3.204
Phe522	N	Phe531	O	2.746
Gln523	NE2	Gly528	O	2.834
Cys524	N	Lys529	O	2.766
Cys524	SG	His540	NE2	3.71
Cys524	SG	His545	NE2	3.477
Cys527	SG	His540	NE2	3.055
Cys527	SG	His545	NE2	3.328
Gly528	N	Cys524	O	2.827
Phe531	N	Phe522	O	2.736
Leu537	N	Arg533	O	3.31
Ala538	N	His534	O	2.876
Arg539	N	Asp535	O	2.998
His540	N	His536	O	2.953
Arg541	N	Leu537	O	2.909
Arg541	NE	Glu526	OE1	3.148
Arg541	NH2	Glu526	OE1	2.723
Ser542	N	Ala538	O	2.994
Ser542	OG	Ala538	O	3.437
Ser542	OG	Arg539	O	2.839
His543	N	Arg539	O	3.07
His543	N	His540	O	3.202
Phe544	N	His540	O	2.921
His545	N	Arg541	O	3.019
Leu546	N	Arg541	O	3.062
Lys549	N	Leu546	O	3.333
Arg551	NH1	Ser561	O	3.356
Phe553	N	Phe562	O	3.355
Cys555	N	Lys560	O	2.909
Cys555	SG	His575	NE2	3.695
Arg556	N	Glu572	OE1	3.285
Arg556	NE	Glu572	OE1	3.275
Arg556	NH2	Glu572	OE2	2.876
Cys558	SG	His571	NE2	3.109
Cys558	SG	His575	NE2	3.531
Phe562	N	Phe553	O	2.763
Leu568	N	Gln564	O	3.374
Leu569	N	Asn565	O	2.964
Arg570	N	Tyr566	O	2.983
His571	N	Asp567	O	3.027
Glu572	N	Leu568	O	2.847
Arg573	N	Leu569	O	3.157
Arg573	NE	Leu569	O	3.354
Leu574	N	His571	O	2.967
His575	NE2	His571	NE2	3.089
Met576	N	Glu572	O	3.07
Lys577	N	Arg573	O	3.068
Arg578	N	Leu574	O	3.211
Arg579	N	His575	O	2.938
Ser580	N	Met576	O	2.962
Lys581	N	Lys577	O	3.198
Gln582	N	Arg578	O	2.933
Ala583	N	Arg579	O	2.894
Leu584	N	Ser580	O	3.054
Asn585	N	Lys581	O	3.157
Asn585	N	Gln582	O	3.139
Ser586	N	Ala583	O	3.22
Ser586	OG	Gln582	O	3.017

## Sheet: Table S2
Table S2. List of the 34 hydrogen bonds present exclusively in the mutated p.Glu511ArgfsTer16 ZNF496 protein.
Donor Residue	Donor Atom	Acceptor Residue	Acceptor Atom	Distance (Å)
Arg62	NE	Glu58	OE1	3.116
Gly69	N	Leu66	O	3.165
Arg72	N	His76	ND1	3.335
Arg72	NE	Gly69	O	2.974
Arg72	NH2	Gly69	O	3.394
Glu97	N	Glu97	OE2	2.726
Arg103	NH1	Glu88	OE2	3.096
Arg126	NE	Glu123	OE2	2.889
Arg126	NH2	Glu123	OE2	3.317
Leu131	N	Trp128	O	3.255
Lys132	NZ	Glu121	OE1	3.43
Lys132	NZ	Glu121	OE2	2.665
Gly143	N	Asp141	O	2.82
Asp144	N	Asp142	O	2.991
Ser145	OG	Asp144	O	2.936
Ser185	OG	Pro184	O	2.49
Ser218	N	Pro216	O	2.809
Val220	N	Ser218	O	2.777
Phe223	N	Ser221	OG	3.363
Lys224	N	Ser221	O	3.307
Ser231	N	Asp234	OD2	2.959
Glu248	N	Gly244	O	2.924
Phe249	N	Phe245	O	3.12
Ile250	N	Tyr246	O	3.004
Ile251	N	Gly247	O	3.328
Tyr255	N	Gly252	O	3.081
Val257	N	Tyr255	O	2.772
Leu264	N	Asn262	O	2.779
Ser392	OG	Ser391	O	2.672
Thr401	N	Val399	O	2.861
Arg429	N	Arg426	O	3.046
Gln431	N	Arg429	O	2.971
Lys433	NZ	Glu430	OE1	3.064
Arg483	N	Ser480	O	3.163
